# Supplementary material for: Subinhibitory concentrations of antibiotics affect development and parameters of Helicobacter pylori biofilm
Source: Front Pharmacol. 2024 Oct 14;15:1477317. doi: 10.3389/fphar.2024.1477317 (PMC11513322; doi:10.3389/fphar.2024.1477317)
Supplement: Supplementary file 6 [file DataSheet1.xlsx]

## Sheet: Growth - planktonic cells
	Hp 1CML							Hp 1CML							Hp 1CML
	microbial growth [OD600]							microbial growth [OD600]							microbial growth [OD600]
	C+	¼× MIC CLR	½× MIC CLR	MIC CLR	2× MIC CLR	4× MIC CLR		C+	¼× MIC MTZ	½× MIC MTZ	MIC MTZ	2× MIC MTZ	4× MIC MTZ		C+	¼× MIC LEV	½× MIC LEV	MIC LEV	2× MIC LEV	4× MIC LEV
	0.489778	0.502778	0.469778	0.00877778	0	0		0.495667	0.470667	0.198667	0.0126667	0	0		0.490444	0.480444	0.106444	0.00344444	0	0
	0.487778	0.488778	0.457778	0.0107778	0	0		0.490667	0.464667	0.205667	0.0106667	0	0		0.481444	0.474444	0.112444	0	0	0
	0.500778	0.496778	0.471778	0.00477778	0	0		0.502667	0.458667	0.194667	0.00566667	0	0		0.484444	0.466444	0.115444	0.00644444	0	0
	0.473778	0.479778	0.448778	0	0	0		0.484667	0.447667	0.210667	0	0	0		0.469444	0.458444	0.136444	0.00744444	0	0
	0.465778	0.474778	0.460778	0.000777778	0	0		0.476667	0.453667	0.201667	0.00666667	0	0		0.463444	0.456444	0.140444	0.000444444	0	0
	0.477778	0.488778	0.448778	0	0	0		0.473667	0.458667	0.196667	0	0	0		0.475444	0.470444	0.131444	0	0	0
	0.481778	0.489778	0.460778	0	0	0		0.472667	0.470667	0.217667	0.00366667	0	0		0.462444	0.466444	0.129444	0	0	0
	0.475778	0.495778	0.467778	0	0	0		0.469667	0.466667	0.215667	0.00766667	0	0		0.471444	0.459444	0.117444	0.00344444	0	0
	0.472778	0.479778	0.474778	0	0	0		0.457667	0.477667	0.224667	0	0	0		0.466444	0.463444	0.137444	0.00144444	0	0
	Hp 2CML							Hp 2CML							Hp 2CML
	microbial growth [OD600]							microbial growth [OD600]							microbial growth [OD600]
	C+	¼× MIC CLR	½× MIC CLR	MIC CLR	2× MIC CLR	4× MIC CLR		C+	¼× MIC MTZ	½× MIC MTZ	MIC MTZ	2× MIC MTZ	4× MIC MTZ		C+	¼× MIC LEV	½× MIC LEV	MIC LEV	2× MIC LEV	4× MIC LEV
	0.500778	0.517778	0.474778	0.00177778	0.00177778	0		0.497667	0.464667	0.290667	0.0136667	0.00866667	0		0.487444	0.504444	0.113444	0.00944444	0.00844444	0
	0.489778	0.523778	0.461778	0.0147778	0.00777778	0		0.506667	0.458667	0.281667	0.0116667	0.00466667	0		0.476444	0.496444	0.121444	0.00544444	0.00144444	0
	0.495778	0.509778	0.464778	0.0127778	0.0137778	0		0.508667	0.471667	0.297667	0.00866667	0.00266667	0		0.495444	0.493444	0.129444	0.00344444	0.00544444	0
	0.506778	0.496778	0.488778	-0.000222222	0.00277778	0		0.467667	0.498667	0.266667	0.00566667	0.00366667	0		0.480444	0.469444	0.129444	0.00944444	0	0
	0.497778	0.490778	0.479778	0	0.00877778	0		0.475667	0.506667	0.275667	0.00766667	0.00366667	0		0.475444	0.478444	0.121444	0.0114444	0	0
	0.511778	0.500778	0.482778	0.0107778	0	0		0.478667	0.499667	0.273667	0.0106667	0	0		0.466444	0.482444	0.135444	0.0144444	0	0
	0.485778	0.503778	0.454778	0.0127778	0	0		0.487667	0.487667	0.274667	0.00366667	0.00666667	0		0.481444	0.485444	0.141444	0.00544444	0.0104444	0
	0.474778	0.512778	0.463778	0.00477778	0.00277778	0		0.482667	0.492667	0.268667	0	0.00166667	0		0.473444	0.499444	0.153444	0.00744444	0.00744444	0
	0.480778	0.499778	0.466778	0	0	0		0.493667	0.481667	0.262667	0.00666667	0	0		0.472444	0.496444	0.146444	0	0.0114444	0
	Hp 3CML							Hp 3CML							Hp 3CML
	microbial growth [OD600]							microbial growth [OD600]							microbial growth [OD600]
	C+	¼× MIC CLR	½× MIC CLR	MIC CLR	2× MIC CLR	4× MIC CLR		C+	¼× MIC MTZ	½× MIC MTZ	MIC MTZ	2× MIC MTZ	4× MIC MTZ		C+	¼× MIC LEV	½× MIC LEV	MIC LEV	2× MIC LEV	4× MIC LEV
	0.468778	0.493778	0.443778	0.00577778	0	0		0.492667	0.487667	0.335667	0.00866667	0	0		0.505444	0.485444	0.182444	0.00844444	0	0
	0.486778	0.485778	0.452778	0	0	0		0.496667	0.475667	0.341667	0.00366667	0.00366667	0		0.509444	0.477444	0.168444	0.00944444	0.000444444	0
	0.480778	0.496778	0.449778	0.00777778	0	0		0.485667	0.474667	0.331667	0.00666667	0.00766667	0		0.496444	0.496444	0.176444	0.00344444	0.000444444	0
	0.492778	0.466778	0.464778	0.00977778	0	0		0.488667	0.490667	0.325667	0.00766667	0.00566667	0		0.498444	0.456444	0.137444	0.00144444	0.00344444	0
	0.485778	0.476778	0.473778	0.00677778	0	0		0.477667	0.501667	0.319667	0.000666667	0.00766667	0		0.477444	0.464444	0.141444	0.00644444	0	0
	0.483778	0.483778	0.461778	0.00277778	0	0		0.484667	0.497667	0.307667	0.0116667	0.00266667	0		0.473444	0.470444	0.153444	0.00444444	0.00244444	0
	0.504778	0.474778	0.457778	0	0	0		0.470667	0.493667	0.326667	0.0156667	0.00466667	0		0.492444	0.452444	0.160444	0.00544444	0	0
	0.496778	0.461778	0.454778	0	0	0		0.476667	0.496667	0.311667	0.0136667	0.000666667	0		0.480444	0.458444	0.171444	0.00344444	0	0
	0.497778	0.470778	0.466778	0.00177778	0	0		0.465667	0.502667	0.306667	0.00866667	0.00966667	0		0.474444	0.443444	0.175444	0.00644444	0	0

## Sheet: Growth - biofilm cells
	Hp 1CML							Hp 1CML							Hp 1CML
	microbial growth [CFU/mL]							microbial growth [CFU/mL]							microbial growth [CFU/mL]
	C+	¼× MIC CLR	½× MIC CLR	MIC CLR	2× MIC CLR	4× MIC CLR		C+	¼× MIC MTZ	½× MIC MTZ	MIC MTZ	2× MIC MTZ	4× MIC MTZ		C+	¼× MIC LEV	½× MIC LEV	MIC LEV	2× MIC LEV	4× MIC LEV
	6.91908	6.92942	6.65321	6.36173	5.74819	4.60206		6.91908	6.94939	6.82607	6.50515	6.11394	4.60206		6.91908	6.92428	6.86332	6.51851	5.91908	4.60206
	6.95904	6.86923	6.5563	6.17609	5.65321	4.69897		6.95904	6.90849	6.78533	6.41497	5.95424	4.77815		6.95904	6.88649	6.83251	6.4624	5.88081	4.30103
	6.86923	6.88649	6.61278	6.38021	5.716	4.30103		6.86923	6.93952	6.75587	6.54407	6.14613	4.77815		6.86923	6.87506	6.85126	6.53148	5.87506	4.69897
	6.88081	6.90309	6.68124	6.30103	5.62325	4		6.88081	6.97313	6.74036	6.5563	5.90309	4.69897		6.88081	6.91381	6.81291	6.43136	5.89763	4.47712
	6.86923	6.91381	6.50515	6.41497	5.74819	4.47712		6.86923	6.90309	6.77085	6.49136	6	4.47712		6.86923	6.88081	6.83885	6.49136	5.92942	4.47712
	6.94448	6.85126	6.62325	6.14613	5.716	4.60206		6.94448	6.91908	6.83251	6.34242	6.11394	4.8451		6.94448	6.89763	6.86332	6.5563	5.90849	4.77815
	6.96848	6.91908	6.63347	6.36173	5.76343	4.30103		6.96848	6.95904	6.73239	6.44716	5.8451	4.60206		6.96848	6.90849	6.8451	6.39794	5.90309	4.60206
	6.85733	6.86923	6.5682	6.20412	5.77085	4.60206		6.85733	6.91908	6.78533	6.53148	6.04139	4.77815		6.85733	6.86923	6.85733	6.4624	5.86923	4.69897
	6.91908	6.92428	6.65321	6.36173	5.65321	4.30103		6.91908	6.89763	6.78533	6.47712	5.95424	4.69897		6.91908	6.90849	6.81291	6.53148	5.89209	4
	Hp 2CML							Hp 2CML							Hp 2CML
	microbial growth [CFU/mL]							microbial growth [CFU/mL]							microbial growth [CFU/mL]
	C+	¼× MIC CLR	½× MIC CLR	MIC CLR	2× MIC CLR	4× MIC CLR		C+	¼× MIC MTZ	½× MIC MTZ	MIC MTZ	2× MIC MTZ	4× MIC MTZ		C+	¼× MIC LEV	½× MIC LEV	MIC LEV	2× MIC LEV	4× MIC LEV
	7.04922	7.01703	6.96379	6.72428	6.04139	5.73239		7.04922	7.0607	7.02938	6.87506	6.70757	6.49136		7.04922	7.05308	7.01284	6.92428	6.62325	6.32222
	7.02119	7.00432	6.94448	6.69897	5.9345	5.65321		7.02119	7.03743	7.04922	6.85126	6.64345	6.39794		7.02119	7.01703	6.99123	6.89763	6.5563	6.17609
	6.97313	6.98227	6.96848	6.66276	5.95904	5.6902		6.97313	7.02531	7.0569	6.79934	6.74819	6.44716		6.97313	7.03743	6.97772	6.90849	6.60206	6.34242
	7.02531	6.97313	6.97772	6.74036	6.07188	5.70757		7.02531	7.01284	7.02531	6.81291	6.716	6.51851		7.02531	7.02938	6.98677	6.91381	6.5682	6.38021
	7.03342	6.99564	6.93952	6.70757	5.96379	5.70757		7.03342	7.0569	7.03743	6.85733	6.63347	6.4624		7.03342	7.04532	7.04139	6.86923	6.59106	6.07555
	6.96848	7.01284	6.96379	6.64345	6.04532	5.63347		6.96848	7.08636	7.06446	6.83885	6.6902	6.50515		6.96848	7.01284	7.0086	6.87506	6.62325	6.39794
	6.99564	7.04139	6.98227	6.716	5.82607	5.68124		6.99564	7.03743	7.01703	6.81954	6.69897	6.53148		6.99564	7.02119	7.01703	6.91908	6.65321	6.36173
	6.98677	7.0086	6.95904	6.63347	5.98677	5.716		6.98677	7.0569	7.04139	6.86332	6.65321	6.47712		6.98677	7.07555	6.98227	6.91908	6.61278	6.0607
	7.02119	6.96848	6.92428	6.68124	6.01703	5.66276		7.02119	7.0607	7.0569	6.81954	6.716	6.39794		7.02119	7.0569	6.99123	6.87506	6.50515	6.39794
	Hp 3CML							Hp 3CML							Hp 3CML
	microbial growth [CFU/mL]							microbial growth [CFU/mL]							microbial growth [CFU/mL]
	C+	¼× MIC CLR	½× MIC CLR	MIC CLR	2× MIC CLR	4× MIC CLR		C+	¼× MIC MTZ	½× MIC MTZ	MIC MTZ	2× MIC MTZ	4× MIC MTZ		C+	¼× MIC LEV	½× MIC LEV	MIC LEV	2× MIC LEV	4× MIC LEV
	7.08279	7.03342	6.96848	6.76343	5.92428	5.65321		7.08279	7.07555	7.00432	6.92942	6.70757	6.61278		7.08279	7.0607	7.03342	6.88081	6.65321	6.50515
	7.02938	7.02938	6.95904	6.78533	5.94448	5.61278		7.02938	7.09342	6.97772	6.90849	6.6721	6.51851		7.02938	7.04532	7.01703	6.90309	6.5563	6.38021
	7.05308	7.04922	6.92428	6.79934	5.89209	5.53148		7.05308	7.06446	7.01284	6.88081	6.716	6.54407		7.05308	7.03342	7.05308	6.90849	6.59106	6.38021
	7.03743	7.0607	6.96379	6.79239	5.90849	5.57978		7.03743	7.08636	7.01703	6.89209	6.74036	6.57978		7.03743	7.02938	7.0086	6.89209	6.57978	6.43136
	7.0607	7.03743	6.91908	6.77085	5.87506	5.62325		7.0607	7.10037	6.97313	6.91908	6.68124	6.65321		7.0607	7.05308	7.04922	6.91908	6.5682	6.4624
	7.05308	7.02531	6.95904	6.72428	5.89763	5.65321		7.05308	7.05308	6.99564	6.86923	6.66276	6.59106		7.05308	7.06446	7.02119	6.92428	6.68124	6.49136
	7.01703	7.06819	6.97313	6.77815	5.91381	5.64345		7.01703	7.08279	6.99123	6.94939	6.72428	6.62325		7.01703	7.04922	7.01703	6.90849	6.6902	6.54407
	7.02531	7.03342	6.91908	6.80618	5.91908	5.57978		7.02531	7.08991	7.0086	6.89209	6.716	6.62325		7.02531	7.02119	7.03743	6.86923	6.65321	6.47712
	7.04139	7.04139	6.92942	6.72428	5.88081	5.5682		7.04139	7.12057	7.02938	6.87506	6.64345	6.49136		7.04139	7.03342	7.0607	6.87506	6.51851	6.38021

## Sheet: Biofilm fluo ratios ¼× MIC
	Hp 1CML					Hp 1CML
	eDNA/biomass fluorescence ratio					proteins/biomass fluorescence ratio
	C+	¼× MIC CLR	¼× MIC MTZ	¼× MIC LEV		C+	¼× MIC CLR	¼× MIC MTZ	¼× MIC LEV
	1.12818	1.14773	1.26002	1.14797		1.08066	1.03331	1.15401	1.15137
	1.10114	1.1832	1.25308	1.1833		1.1213	1.00543	1.14468	1.27435
	1.08174	1.17869	1.30778	1.20802		1.01333	0.861288	1.18973	1.36135
	1.12161	1.08313	1.32521	1.14908		1.01895	0.889199	1.14146	1.25845
	1.06441	1.18821	1.21771	1.21453		1.09094	0.919327	1.16998	1.13309
	1.16671	1.15825	1.22179	1.24659		1.0915	1.09447	1.15259	1.25126
	1.13332	1.13415	1.3441	1.15792		1.02239	0.871624	1.12482	1.24824
	1.16392	1.1707	1.26778	1.24332		1.06492	0.795104	1.17423	1.11074
	1.05698	1.10257	1.25343	1.27741		1.09238	0.755239	1.18639	1.18095
	1.16487	1.11586	1.28002	1.19794		1.1033	0.926133	1.14437	1.23525
	1.19252	1.10869	1.22512	1.2525		1.08331	0.929775	1.11697	1.20172
	1.09181	1.07298	1.27356	1.34407		1.13796	0.700037	1.36307	1.29995
	1.11724	1.12127	1.31387	1.27641		1.13192	0.818729	1.18493	1.22203
	1.11981	1.06635	1.20525	1.20867		1.06313	0.769275	1.27975	1.30382
	1.16035	1.13792	1.2527	1.24872		1.13567	1.07501	1.26194	1.29107
	Hp 2CML					Hp 2CML
	eDNA/biomass fluorescence ratio					proteins/biomass fluorescence ratio
	C+	¼× MIC CLR	¼× MIC MTZ	¼× MIC LEV		C+	¼× MIC CLR	¼× MIC MTZ	¼× MIC LEV
	1.15919	1.18317	1.22204	1.31261		1.18518	1.09904	1.45636	1.19827
	1.1671	1.10127	1.21257	1.2125		1.1794	1.03319	1.70473	1.15767
	1.11212	1.17591	1.25806	1.23782		1.11068	1.11764	1.72712	1.24166
	1.08246	1.13304	1.32846	1.32578		1.10927	1.09175	1.52358	1.24116
	1.1738	1.17356	1.213	1.27541		1.20434	1.07463	1.65633	1.24019
	1.15811	1.1606	1.16753	1.21393		1.13667	1.08039	1.50735	1.20348
	1.17128	1.19301	1.28343	1.3198		1.1687	1.13047	1.68351	1.32986
	1.12186	1.18998	1.24405	1.28053		1.14636	1.13118	1.3662	1.3438
	1.12568	1.17343	1.36813	1.254		1.1782	1.15522	1.40223	1.24874
	1.22996	1.10926	1.14567	1.2495		1.26126	1.06537	1.43308	1.2007
	1.11263	1.17092	1.3774	1.21474		1.17051	1.10703	1.33836	1.08777
	1.20385	1.12767	1.23529	1.3007		1.16311	1.07808	1.44784	1.36639
	1.11423	1.15037	1.20365	1.29395		1.05436	1.10597	1.44744	1.14224
	1.24418	1.14467	1.37021	1.30854		1.18303	1.03584	1.3829	1.32261
	1.13242	1.24668	1.362	1.28374		1.1482	1.14643	1.33554	1.35809
	Hp 3CML					Hp 3CML
	eDNA/biomass fluorescence ratio					proteins/biomass fluorescence ratio
	C+	¼× MIC CLR	¼× MIC MTZ	¼× MIC LEV		C+	¼× MIC CLR	¼× MIC MTZ	¼× MIC LEV
	1.16819	1.17328	1.21257	1.29017		1.16839	1.08548	1.31786	1.38084
	1.22385	1.12451	1.18151	1.29291		1.1394	1.0742	1.31955	1.33668
	1.11133	1.09399	1.18078	1.31448		1.13062	1.07673	1.32522	1.30188
	1.0923	1.09713	1.18649	1.24206		1.18769	1.07027	1.32403	1.39758
	1.11693	1.14243	1.24004	1.25917		1.26258	1.0726	1.33473	1.452
	1.06651	0.992294	1.21724	1.35614		1.24124	1.06302	1.20924	1.48567
	1.13695	1.13565	1.19803	1.31467		1.12617	1.03637	1.31571	1.45071
	1.20603	1.12854	1.19272	1.21005		1.08648	1.07598	1.00661	1.20791
	1.22369	1.10998	1.30349	1.31525		1.07954	1.06239	1.03978	1.34022
	1.22225	1.14218	1.26505	1.28861		1.05644	1.02286	1.14104	1.23038
	1.11881	1.12266	1.24489	1.21443		1.0675	1.03389	1.17381	1.26156
	1.14182	1.18682	1.22901	1.2425		1.08295	1.04838	1.19439	1.19334
	1.12776	1.11338	1.30719	1.23258		1.08129	1.08237	1.22226	1.22364
	1.13348	1.21298	1.29246	1.22419		1.06225	1.0396	1.22431	1.04422
	1.12926	1.14935	1.27854	1.19741		1.07248	0.992218	1.2522	1.12816

## Sheet: Biofilm fluo ratios MIC
	Hp 1CML					Hp 1CML
	eDNA/biomass fluorescence ratio					proteins/biomass fluorescence ratio
	C+	MIC CLR	MIC MTZ	MIC LEV		C+	MIC CLR	MIC MTZ	MIC LEV
	1.12818	1.17496	1.17863	1.03923		1.08066	0.817484	1.11568	0.99998
	1.10114	1.19545	1.24209	1.11372		1.1213	0.663595	1.1549	0.986765
	1.08174	1.13943	1.1977	1.06014		1.01333	0.463375	1.18763	1.09034
	1.12161	1.0488	1.243	1.05241		1.01895	0.646089	1.1099	1.05776
	1.06441	1.17934	1.22696	1.08015		1.09094	0.558202	1.22607	1.09506
	1.16671	1.14049	1.24714	1.14295		1.0915	0.758904	1.05882	1.28112
	1.13332	1.1418	1.28394	1.08482		1.02239	0.665245	1.11151	1.20217
	1.16392	1.12254	1.18603	1.01309		1.06492	0.909426	1.03401	0.981207
	1.05698	1.13635	1.28924	1.0682		1.09238	0.924323	1.02366	1.05927
	1.16487	1.03533	1.18297	1.03909		1.1033	0.81216	1.31596	1.19809
	1.19252	1.16608	1.13986	1.15328		1.08331	0.598456	1.19429	1.02053
	1.09181	1.05522	1.27952	1.07981		1.13796	0.85127	1.32228	1.2326
	1.11724	1.12789	1.14129	1.09079		1.13192	0.678211	1.16587	1.07672
	1.11981	1.17449	1.13268	1.03232		1.06313	0.647501	1.06629	1.23487
	1.16035	1.17748	1.24998	1.08279		1.13567	0.626474	1.23748	0.995942
	Hp 2CML					Hp 2CML
	eDNA/biomass fluorescence ratio					proteins/biomass fluorescence ratio
	C+	MIC CLR	MIC MTZ	MIC LEV		C+	MIC CLR	MIC MTZ	MIC LEV
	1.15919	1.12277	1.22295	1.20228		1.18518	1.05929	1.34082	1.18493
	1.1671	1.13141	1.18824	1.1623		1.1794	1.1045	1.38052	1.18944
	1.11212	1.1559	1.20248	1.21525		1.11068	1.04881	1.39149	1.2277
	1.08246	1.06623	1.13375	1.16925		1.10927	1.05872	1.29505	1.17311
	1.1738	1.19797	1.14706	1.19426		1.20434	1.16118	1.30988	1.14501
	1.15811	1.09834	1.21553	1.20799		1.13667	1.08015	1.25339	1.24443
	1.17128	1.03604	1.15534	1.14925		1.1687	1.01174	1.32753	1.20288
	1.12186	1.1772	1.14111	1.18048		1.14636	1.08827	1.18828	1.20959
	1.12568	1.08248	1.22652	1.13722		1.1782	1.01641	1.22953	1.06222
	1.22996	1.22032	1.13195	1.16404		1.26126	1.16015	1.16358	1.06253
	1.11263	1.10002	1.14722	1.19837		1.17051	1.07628	1.18843	1.10593
	1.20385	1.16987	1.21563	1.18527		1.16311	1.0703	1.22777	1.20793
	1.11423	1.10171	1.11188	1.18791		1.05436	1.03002	1.12958	1.20915
	1.24418	1.11701	1.17941	1.25512		1.18303	0.984088	1.38726	1.30775
	1.13242	1.10596	1.22932	1.1605		1.1482	1.00912	1.36949	1.13748
	Hp 3CML					Hp 3CML
	eDNA/biomass fluorescence ratio					proteins/biomass fluorescence ratio
	C+	MIC CLR	MIC MTZ	MIC LEV		C+	MIC CLR	MIC MTZ	MIC LEV
	1.16819	1.20894	1.18731	1.29069		1.16839	1.03263	1.13574	1.25303
	1.22385	1.25327	1.16692	1.2359		1.1394	1.02352	1.13159	1.30299
	1.11133	1.18078	1.10669	1.18761		1.13062	0.989579	1.12687	1.32288
	1.0923	1.1543	1.14842	1.09473		1.18769	1.05688	1.11821	1.39258
	1.11693	1.3161	1.24707	1.18502		1.26258	0.977176	1.17943	1.36035
	1.06651	1.15397	1.26161	1.27472		1.24124	0.978286	1.20216	1.33041
	1.13695	1.1231	1.20768	1.21335		1.12617	0.956566	1.16782	1.33633
	1.20603	1.11773	1.18286	1.18036		1.08648	0.943628	1.18298	1.31293
	1.22369	1.09891	1.16385	1.20098		1.07954	0.929291	1.13993	1.28087
	1.22225	1.12091	1.06173	1.24018		1.05644	0.95239	1.24506	1.17009
	1.11881	1.17939	1.14337	1.26455		1.0675	0.970629	1.09458	1.17367
	1.14182	1.20866	1.09047	1.20888		1.08295	1.01032	1.04393	1.2424
	1.12776	1.1949	1.08818	1.25575		1.08129	0.995746	1.03401	1.17042
	1.13348	1.21993	1.15431	1.20087		1.06225	1.03333	1.05857	1.19913
	1.12926	1.16283	1.10525	1.18009		1.07248	1.06121	0.989647	1.2178

## Sheet: Biofilm fluo c-loc ¼× MIC
	Hp 1CML					Hp 1CML					Hp 1CML					Hp 1CML
	eDNA/biomass fluorescence co-localization [%]					proteins/biomass fluorescence co-localization [%]					proteins/eDNA fluorescence co-localization [%]					eDNA/proteins fluorescence co-localization [%]
	C+	¼× MIC CLR	¼× MIC MTZ	¼× MIC LEV		C+	¼× MIC CLR	¼× MIC MTZ	¼× MIC LEV		C+	¼× MIC CLR	¼× MIC MTZ	¼× MIC LEV		C+	¼× MIC CLR	¼× MIC MTZ	¼× MIC LEV
	84.26	94.31	91.78	93.27		92.03	69.63	94.91	93.14		65.76	53.83	96.01	94.16		94.2	97.24	88.37	90.91
	68.97	90.31	91.65	96.66		65.23	51.8	93.32	95.82		86.81	72.27	97.9	96.22		93.87	93.63	90.35	95
	88.19	91.91	95.22	94.61		82.25	74.33	95.07	90.04		77.4	78.91	96.89	96.7		94.59	98.42	96.82	94.59
	91.87	92	92.1	93.96		82.02	65.42	91.12	97.78		66.18	80.08	97.07	89.13		77.98	98.09	91.9	92.11
	90.16	94.1	88.23	95.29		76.51	75.49	95.15	96.82		95.97	56.79	96.7	97.04		90.12	94.52	92.78	96.17
	88.67	89.02	95.04	93.04		77.37	66.58	93.18	94.72		94.63	51.79	96.16	88.02		83.01	96.83	91.6	90.54
	85.55	93.29	88.41	90.41		72.47	76.93	95.19	94.24		85.76	56.56	97.69	94.21		85.62	97.77	96.96	89.84
	92.32	86.94	94.5	95.28		73.92	55.9	90.4	95.48		57.47	71.52	92.42	94.16		86.3	98.84	92.55	88.49
	90.94	89.72	92.74	95.7		91.35	64.82	96.63	93.54		63.77	63.87	96.05	97.28		96.71	97.45	90.85	93.8
	82.92	90.48	97.48	96.2		90.73	76.65	97.17	91.46		85.16	52.36	95.94	93.82		85.16	96.28	90.92	90.24
	81.05	93.91	94.65	91.96		78.2	62.76	96.18	97.09		89.35	63.57	96.78	95.24		77.35	98.01	94.64	94.06
	84.47	91.37	98.06	95.51		77.15	67.64	93.36	92.67		63.72	59.43	96.98	96.68		91.99	97.33	94.58	95.38
	83.62	96.87	96.42	92.68		80.7	77.7	95.91	94.6		92.97	52.55	95.76	93.67		95.2	96.46	96.91	94.06
	84.65	92.77	94.7	91.82		64.27	61.18	96.43	93.42		79.07	55.7	95.36	91.69		90.09	96.43	95.58	97.75
	84.17	96.32	95.23	96.55		77.27	63.95	98.07	95.26		77.79	62.66	95.6	97.04		95.7	97.81	95.03	84.98
	Hp 2CML					Hp 2CML					Hp 2CML					Hp 2CML
	eDNA/biomass fluorescence co-localization [%]					proteins/biomass fluorescence co-localization [%]					proteins/eDNA fluorescence co-localization [%]					eDNA/proteins fluorescence co-localization [%]
	C+	¼× MIC CLR	¼× MIC MTZ	¼× MIC LEV		C+	¼× MIC CLR	¼× MIC MTZ	¼× MIC LEV		C+	¼× MIC CLR	¼× MIC MTZ	¼× MIC LEV		C+	¼× MIC CLR	¼× MIC MTZ	¼× MIC LEV
	91.7	95.81	95.7	94.91		89.4	92.38	92.75	95.52		97.25	98.45	99.27	94.1		94.05	95.24	98.11	89.22
	87.61	95.09	95.27	97.16		88.16	92.52	94.51	94.52		96.52	95.98	96.98	98.04		93.21	93.29	98.14	95.6
	91.67	85.6	95.57	98.65		96.47	94.6	94.52	97.43		97.67	94.8	97.3	94.98		94.48	83.76	92.05	87.61
	94.56	93.38	96.67	96.6		95.75	92.58	98.99	95.14		98.36	94.14	98.19	97.77		92.89	92.93	93.57	94.35
	97.44	95.62	98.29	94.08		97.59	94.44	96.19	96.64		98.82	93.65	95.06	93.88		95.96	92.47	90.66	91.43
	98.76	94.06	93.36	97.43		92.37	95.91	99.39	94.49		98.22	92.51	95.67	94.65		95.58	92.2	96.22	92.99
	93.39	92	98.71	97.38		95.55	96.01	95.69	94.52		98.4	86.97	97.91	97.07		97.7	85.47	94.06	97.83
	96.14	96.45	96.89	99.04		93.7	96.26	96.6	98.73		92.94	85.7	98.18	90.1		89.45	86.87	98.54	91.87
	94.1	86.2	97.1	96.57		97.12	94.92	96.59	94.74		94.99	91.85	93.46	94.5		90.95	91.67	92.63	92
	87.9	89.57	93.93	95.95		97.5	96.17	98.44	94.23		94.54	95.7	92.73	91.79		91.36	97.4	95.97	90.87
	93.33	95.24	98.7	95.32		97.3	92.67	99.03	96.6		94.96	89.79	94.68	97.47		93.85	86.71	97.74	95.15
	93.12	96.97	96.08	96.76		97.33	94.42	97.59	97.15		92.51	85.99	94.92	94.49		93.32	87.99	86.83	90.3
	94.1	96.58	99.38	97.28		98.02	95.01	97.33	97.66		92.32	93.24	98.04	98.38		85.93	91.44	88.42	98.46
	95.92	96.98	98.52	99.51		95.89	92.14	97.68	98.29		97.3	86.99	95.63	95.16		94.33	88.61	93.24	94.96
	95.78	93.81	94.37	97.29		93.89	94.19	97.28	96.92		94.77	88.05	97.62	92.96		90.59	85.01	93.74	88.53
	Hp 3CML					Hp 3CML					Hp 3CML					Hp 3CML
	eDNA/biomass fluorescence co-localization [%]					proteins/biomass fluorescence co-localization [%]					proteins/eDNA fluorescence co-localization [%]					eDNA/proteins fluorescence co-localization [%]
	C+	¼× MIC CLR	¼× MIC MTZ	¼× MIC LEV		C+	¼× MIC CLR	¼× MIC MTZ	¼× MIC LEV		C+	¼× MIC CLR	¼× MIC MTZ	¼× MIC LEV		C+	¼× MIC CLR	¼× MIC MTZ	¼× MIC LEV
	86.29	88.52	94.45	99.75		94.61	87.63	98.72	96.94		98.03	94.95	97.7	97.38		70.59	77.05	89.37	88.94
	86.35	83.52	94.68	96.47		93.83	85.85	99.5	98.64		97.57	95.52	97.78	98.27		67.77	70.31	82.65	92.14
	86.92	80.85	92.99	96.35		93.87	90.25	98.44	90.11		97.86	90.17	97.63	94.64		71.76	70.11	88.12	94.7
	83.99	82.63	94.88	96.5		88.98	94.89	99.51	98.36		98.32	92.35	95.64	96.23		69.05	78.21	85.11	90.17
	84.96	89.1	94.75	96.73		96.73	90.81	99.09	94.71		97.59	97.42	98.13	94.31		70.62	82.44	86.73	92.03
	78.49	90.56	98.71	93.98		94.17	90.17	99.36	95.13		96.93	90.16	98.57	98.83		69.47	75.46	88.04	96.82
	82.18	93.41	96.18	96.47		87.33	85.69	97.62	96.84		96.61	93.66	95.21	96.68		71.58	78.5	79.51	81.57
	84.67	89.54	92.91	96.31		94.98	92.75	99.05	93.57		93.27	91.17	96.82	97.2		68.48	77.78	85.04	90.62
	84.95	82.48	97.9	96.07		94.65	91.62	99.8	99.77		95.44	92.39	89.9	98.1		71.63	79.61	75.29	97.46
	87.19	83.51	94.46	97.92		89.16	87.15	98.47	98.52		95.72	90.92	87.92	95.81		75.57	76.05	87.08	95.91
	80.32	90.12	92.22	98.02		91.24	88.56	98.24	95.64		92.16	93.64	94.42	95.44		72.82	76.14	89.24	89.05
	84.48	85.05	94.48	94.08		92.74	83.98	96.02	96.13		98.74	89.23	92.24	98.84		66.12	74.55	92.54	94.29
	86.24	86.24	94.64	96.87		93.28	88.36	94.96	98.83		90.84	95.06	90.17	98.89		74.65	81.26	83.57	92.52
	88.55	89.78	90.74	95.66		97.21	90.12	95.95	94.28		96.69	92.56	96.27	94.3		65.85	80.7	93.76	80.37
	85.36	84.64	93.32	96.93		95.88	90.2	97.38	95.95		96.47	93.29	98.05	90.23		77.03	79.05	87.9	90.3

## Sheet: Biofilm fluo c-loc MIC
	Hp 1CML					Hp 1CML					Hp 1CML					Hp 1CML
	eDNA/biomass fluorescence co-localization [%]					proteins/biomass fluorescence co-localization [%]					proteins/eDNA fluorescence co-localization [%]					eDNA/proteins fluorescence co-localization [%]
	C+	MIC CLR	MIC MTZ	MIC LEV		C+	MIC CLR	MIC MTZ	MIC LEV		C+	MIC CLR	MIC MTZ	MIC LEV		C+	MIC CLR	MIC MTZ	MIC LEV
	84.26	84.62	69.39	90.61		92.03	71.83	86.53	98.6		65.76	80	96.04	97.57		94.2	94.18	79.83	87.04
	68.97	64.04	80.4	91.1		65.23	66.9	87.28	90.01		86.81	45.98	98.49	97.68		93.87	79.06	94.21	92.93
	88.19	85.12	81.39	86.22		82.25	68.53	88.87	96.26		77.4	69.32	96.63	93.79		94.59	93.18	84.92	88.05
	91.87	67.11	77.47	91.81		82.02	64.6	87	96.23		66.18	71.1	89.53	95.01		77.98	92.41	73.58	91.99
	90.16	75.33	74.76	91.96		76.51	57.16	87.02	96.49		95.97	43.78	83.56	97.57		90.12	82.18	84.87	95.93
	88.67	83.99	84.85	95.55		77.37	59.24	84.35	95.28		94.63	55.27	83.29	91.02		83.01	93.96	88.62	88.5
	85.55	88.73	80.35	93.17		72.47	57.5	88.11	88.43		85.76	48.24	98.48	94.65		85.62	85.67	89.02	94.84
	92.32	79.09	86.3	94.33		73.92	69.47	84.43	92.13		57.47	54.12	97.43	94.1		86.3	81.87	76.19	87.44
	90.94	78.59	77.82	92.25		91.35	59.27	90.62	95.4		63.77	52.68	93.03	88.53		96.71	78.79	79.99	91.26
	82.92	85.22	74.72	91.65		90.73	65.54	84.62	94.75		85.16	57.04	88.73	96.63		85.16	93.1	84.09	95.03
	81.05	90.88	88.69	95.15		78.2	65.94	76.7	92.88		89.35	53.58	93.67	92.63		77.35	90.92	92.85	88.73
	84.47	88.14	87.47	94.65		77.15	79.35	80.29	94.37		63.72	67.12	89.41	99.21		91.99	69.71	89.35	88.11
	83.62	89.85	88	87.25		80.7	57.28	86.3	90.38		92.97	42.98	89.72	93.45		95.2	79.42	92.54	89.39
	84.65	87.05	83.21	93.07		64.27	58.31	79.87	94.05		79.07	55.88	90.79	95.84		90.09	86.66	85.82	94.4
	84.17	86.51	84.58	95.44		77.27	53.99	88.68	95.71		77.79	40.42	88.42	95.01		95.7	75.5	93.71	88.62
	Hp 2CML					Hp 2CML					Hp 2CML					Hp 2CML
	eDNA/biomass fluorescence co-localization [%]					proteins/biomass fluorescence co-localization [%]					proteins/eDNA fluorescence co-localization [%]					eDNA/proteins fluorescence co-localization [%]
	C+	MIC CLR	MIC MTZ	MIC LEV		C+	MIC CLR	MIC MTZ	MIC LEV		C+	MIC CLR	MIC MTZ	MIC LEV		C+	MIC CLR	MIC MTZ	MIC LEV
	91.7	92.82	92.34	90.36		89.4	93.4	99.27	93.72		97.25	92.76	99.82	94.41		94.05	84.14	96.11	99.47
	87.61	92.99	89.43	94.94		88.16	95.14	98.82	91.93		96.52	96.05	99.95	87.58		93.21	93.14	97.28	96.38
	91.67	91.76	89.93	90.58		96.47	92.21	98.78	91.76		97.67	93.73	97.14	95.91		94.48	87.28	83.74	99.25
	94.56	91.12	96.41	93.34		95.75	92.3	97.24	94.48		98.36	96.95	98.78	97.75		92.89	91.33	87.82	99.92
	97.44	85.89	93.86	97.7		97.59	95.77	96.37	97.25		98.82	98.27	95.96	87.99		95.96	95.21	94.19	91.75
	98.76	91.27	91.61	98.89		92.37	95.71	98.1	95.53		98.22	94.16	93.84	93.24		95.58	90.35	86.33	93.18
	93.39	91.06	93.6	98.27		95.55	92.25	95.61	96.32		98.4	94.34	93.94	91.99		97.7	88	94.81	97.43
	96.14	86.87	94.38	91.78		93.7	94.14	92.71	96.08		92.94	95.79	98.08	90.44		89.45	87.98	94.61	88.92
	94.1	95.78	96.41	98.85		97.12	90.1	96.42	97.73		94.99	95.4	97.12	99.22		90.95	90.47	92.3	93.05
	87.9	96.08	93.53	96.37		97.5	92.76	95.44	95.86		94.54	97.19	96.87	95.92		91.36	94.08	95.15	95.15
	93.33	95.85	95.31	95.21		97.3	94.13	98.21	95.15		94.96	97.69	95.32	90.73		93.85	92.02	93.07	84.01
	93.12	94.73	92.93	93.16		97.33	94.03	96.44	95.89		92.51	96.08	91.2	93.5		93.32	86.39	91.56	85.81
	94.1	85.29	94.17	98.28		98.02	93.47	96.4	97.66		92.32	94.1	98.72	88.68		85.93	91.48	93.96	96.2
	95.92	90.23	91.73	96.64		95.89	92.85	95.94	98.34		97.3	93.36	97.95	90.87		94.33	87.04	83.17	87.7
	95.78	93.94	97.6	91.48		93.89	93.96	97.12	96.57		94.77	93.94	96	95.01		90.59	92.98	93.07	94.57
	Hp 3CML					Hp 3CML					Hp 3CML					Hp 3CML
	eDNA/biomass fluorescence co-localization [%]					proteins/biomass fluorescence co-localization [%]					proteins/eDNA fluorescence co-localization [%]					eDNA/proteins fluorescence co-localization [%]
	C+	MIC CLR	MIC MTZ	MIC LEV		C+	MIC CLR	MIC MTZ	MIC LEV		C+	MIC CLR	MIC MTZ	MIC LEV		C+	MIC CLR	MIC MTZ	MIC LEV
	86.29	84.58	93.61	91.6		94.61	81.61	88.78	95.69		98.03	85.12	95.34	92.24		70.59	74.95	85.67	73.89
	86.35	87.44	94.95	89.4		93.83	80.65	86.18	92.66		97.57	82.77	95.19	89.74		67.77	72.9	78.67	72.02
	86.92	74.11	90.14	93.59		93.87	72.32	86.15	92.76		97.86	85.32	97.82	93.19		71.76	79.59	90.09	75.3
	83.99	75.76	88.67	95.83		88.98	75.86	82.15	95.84		98.32	85.26	97.28	91.6		69.05	78.24	90.84	86.76
	84.96	73.63	89.65	93.77		96.73	82.37	89.38	87.45		97.59	83.47	97.94	88.1		70.62	66.51	93.26	76.83
	78.49	81.3	87.25	90.19		94.17	85.83	85.16	94.13		96.93	77.73	93.98	83.95		69.47	77.22	87.68	82.07
	82.18	70.15	93.44	90.15		87.33	83.9	87.39	89.41		96.61	89.6	87.19	87.53		71.58	86.56	80.15	88.99
	84.67	87.66	95.57	91.82		94.98	87.74	84.26	86.21		93.27	83.99	90.44	92.1		68.48	69.33	81.83	93.81
	84.95	76.35	89.05	94.26		94.65	76.83	84.85	85.77		95.44	80.37	93.63	86.81		71.63	73.67	89.27	83.38
	87.19	76.41	87.81	90.33		89.16	87.82	87.02	94.83		95.72	75.98	85.04	84.72		75.57	74.74	82.94	83.08
	80.32	87.09	87.84	91.14		91.24	87.96	89.83	90.28		92.16	84.52	84.54	91.54		72.82	64.89	82.23	83.01
	84.48	80.78	87.51	87.95		92.74	77.35	94.98	85.56		98.74	83.71	96.13	94.78		66.12	80.6	95.96	78.06
	86.24	82.81	89.36	91.98		93.28	68.43	94.88	85.27		90.84	78.2	85.08	89.93		74.65	67.86	79.31	82.39
	88.55	84.71	87.61	93.58		97.21	84.53	94.56	94.76		96.69	75.82	97.78	94.27		65.85	83.8	92.61	83.95
	85.36	84.03	93.84	93.04		95.88	77.63	91.27	96.05		96.47	89.34	93.89	89.67		77.03	69.54	87.23	82.76

## Sheet: Autoaggregation speed ¼× MIC
	Hp 1CML C+								Hp 1CML ¼× MIC CLR								Hp 1CML ¼× MIC MTZ								Hp 1CML ¼× MIC LEV
	autoaggregation [%]								autoaggregation [%]								autoaggregation [%]								autoaggregation [%]
	0 min.	10 min.	20 min.	30 min.	40 min.	50 min.	60 min.		0 min.	10 min.	20 min.	30 min.	40 min.	50 min.	60 min.		0 min.	10 min.	20 min.	30 min.	40 min.	50 min.	60 min.		0 min.	10 min.	20 min.	30 min.	40 min.	50 min.	60 min.
	0	0.76	3.08	4.93	8.52	12	16.02		0	1.76	2.75	4.33	5.98	7.77	15.25		0	2.74	4.44	5.87	10.93	13.88	26.35		0	3.55	7.46	13.86	15.56	18.77	22.44
	0	1.21	3.25	5.96	9.37	12.85	16.56		0	1.9	3.08	4.62	5.68	7.91	14.37		0	2.67	5.3	6.58	11.05	14.24	27.47		0	3.39	8.93	11.58	16.68	19.74	23.2
	0	1.54	3.52	5.4	8.21	12.76	16.38		0	1.31	2.72	4.38	5.55	7.83	15.45		0	2.69	4.63	6.96	9.65	12.68	25.64		0	2.52	6.83	12.7	14.68	16.41	20.53
	0	1.96	3.89	6.46	9.65	13.17	17.86		0	1.67	3.62	5.16	6.52	7.99	17.73		0	2.63	4.67	6.95	9.87	12.52	26.15		0	3.86	8.31	11.57	13.85	17.23	22.15
	0	1.83	4.85	6.14	8.88	12.82	16.81		0	1.86	3.43	5.12	6.11	9.39	18.47		0	3.04	5.02	6.81	10.18	14.71	25.14		0	3.77	7.92	12.53	15.74	18.42	22.24
	0	1.9	4.45	6.42	10.02	12.99	17.19		0	1.82	3.05	5.27	6.3	8.82	17.5		0	2.52	4.86	7.09	11.22	14.58	25.99		0	3.97	7.45	11.22	15.04	16.99	21.12
	0	1.53	4.21	6.46	9.34	12.65	17.51		0	1.7	3.12	4.83	6.7	9.07	17.01		0	2.46	4.46	6.99	10.6	13.29	27.87		0	2.54	8.09	10.07	13.71	17.06	19.47
	0	1.82	4.98	6.95	10.57	13.75	17.21		0	1.66	2.84	4.58	5.89	8.42	17.81		0	3.33	4.91	7.58	10.78	15.04	28.63		0	4.31	9.09	11.26	14.77	17.12	22.01
	0	1.68	4.44	6.92	10.85	13.3	17.52		0	1.76	2.78	5.25	6.02	8.22	17.46		0	3.07	5.43	7.36	11.08	14.87	28.39		0	3.8	8.19	13.02	14.25	18.07	21.06
	Hp 2CML C+								Hp 2CML ¼× MIC CLR								Hp 2CML ¼× MIC MTZ								Hp 2CML ¼× MIC LEV
	autoaggregation [%]								autoaggregation [%]								autoaggregation [%]								autoaggregation [%]
	0 min.	10 min.	20 min.	30 min.	40 min.	50 min.	60 min.		0 min.	10 min.	20 min.	30 min.	40 min.	50 min.	60 min.		0 min.	10 min.	20 min.	30 min.	40 min.	50 min.	60 min.		0 min.	10 min.	20 min.	30 min.	40 min.	50 min.	60 min.
	0	7.15	14.02	25.13	30.18	33.16	38.07		0	4.81	11.39	19.89	26.75	30.91	33.7		0	12.8	19.03	27.2	35.34	38.05	40.77		0	7.89	16.22	22.49	28.28	33.42	39.03
	0	5.96	12.76	22.08	30.97	32.36	37.64		0	4.89	12.72	22.6	26.99	33.75	35.38		0	11.21	21.86	28.09	35.6	40.87	43.84		0	7.77	19.95	26.35	32.66	35.8	38.75
	0	5.12	12.22	22.54	27.98	34.13	36.69		0	5.92	12.13	21.48	26.29	31.5	34.11		0	10.58	20.94	29.49	34.59	40.16	44.17		0	7.38	18.79	24.15	29.57	35.09	38.9
	0	7.5	14.84	23.76	30.82	34.36	37.63		0	4.89	12.56	22.51	26.19	32.38	34.04		0	11.38	21.47	30.86	35.15	38.21	40.48		0	7.74	18.56	24.64	31.09	32.91	37.73
	0	5.82	12.62	21.69	29.01	33.73	37.13		0	5.69	13.35	21.89	29.71	32.87	35.96		0	11.49	21.56	30.97	37.63	42.18	46.01		0	8.81	18.92	25.1	29.25	34.47	38.43
	0	6.32	14.96	23.12	29.31	33.74	38.57		0	5.23	12.6	21.49	26.67	33.32	35.77		0	11.99	22.49	28.69	35.23	39.86	43.53		0	8.92	19.49	26.46	33.71	38.55	41.19
	0	8.19	12.64	25.04	30.9	33.42	37.77		0	5.55	11.16	22.24	27.86	32.1	36.61		0	11.61	22.07	31.7	34.14	40.57	42.04		0	8.65	16.12	24.52	32.02	34.84	37.87
	0	7.63	12.83	20.88	28.71	33.64	35.86		0	5.62	11.72	21.93	26.74	32.31	35.19		0	11.09	19.85	27.67	33.15	37.2	40.93		0	8.71	18.55	23.95	31.51	35.9	39.95
	0	6.99	13.65	21.93	29.26	31.98	37.13		0	6.27	12.71	21.31	26.12	31.11	34.92		0	10.61	19.66	28.58	33.96	37.27	42.49		0	8.79	18.04	25.85	30.03	34.18	40.03
	Hp 3CML C+								Hp 3CML ¼× MIC CLR								Hp 3CML ¼× MIC MTZ								Hp 3CML ¼× MIC LEV
	autoaggregation [%]								autoaggregation [%]								autoaggregation [%]								autoaggregation [%]
	0 min.	10 min.	20 min.	30 min.	40 min.	50 min.	60 min.		0 min.	10 min.	20 min.	30 min.	40 min.	50 min.	60 min.		0 min.	10 min.	20 min.	30 min.	40 min.	50 min.	60 min.		0 min.	10 min.	20 min.	30 min.	40 min.	50 min.	60 min.
	0	2.88	7.27	10.64	17.87	24.45	27.29		0	3.51	8.57	12.93	17.92	21.94	27.88		0	3.53	9.46	19.65	28.14	33.25	37.68		0	8.11	21.99	27.4	33.68	33.89	34.99
	0	1.72	6.44	11.2	17.94	24.03	30.36		0	3.4	8.3	12.2	17.88	20.94	25.72		0	3.09	9.32	19.55	25.96	34.55	39.84		0	7.59	18.71	26.32	28.03	31.56	32.46
	0	2.96	7.47	11.97	16.55	24.78	28.95		0	2.79	8.84	12.69	17.47	20.05	26.81		0	4.83	8.96	19.98	26.04	31.99	40.02		0	7.56	20.47	27.27	31.14	35.4	36.61
	0	1.89	7.24	11.41	16.38	22.97	30.05		0	2.84	9.27	12.18	16.53	23.37	28.73		0	3.72	8.21	19.38	27.43	31.96	37.88		0	10.15	23.74	30.85	35.67	37.09	37.33
	0	2.02	7.82	13.68	18.67	25.4	31.8		0	2.03	6.14	10.34	16.41	20.18	26.86		0	3	8.46	19.19	26.62	34.7	39.24		0	10.27	23.12	30.89	35.83	40.02	40.41
	0	3.3	8.01	12.51	18.43	25.56	28.85		0	2.08	8.37	12.29	17.26	22.23	29.19		0	3.94	10.17	18.45	29.82	36.57	39.57		0	8.77	23.91	30.89	36.22	39.54	40.63
	0	3.39	7.25	10.29	18.16	26.33	30.82		0	3.56	7.19	10.04	16.98	20.28	29.33		0	4.31	8.85	20.24	30.26	32.81	39.78		0	6.22	20.06	27.12	35.56	39.53	40.54
	0	1.73	6.58	11.88	15.59	22.75	27.94		0	2.86	9.14	13.83	17.29	23.82	28.2		0	4.38	10.7	20.87	29.1	32.4	39.29		0	8.54	22.67	28.63	32.46	36.43	37.79
	0	3.4	7.72	13.08	18.58	25.28	32.75		0	3.73	6.39	12.04	17.84	19.18	27.83		0	3.04	9.27	18.54	26.85	36.26	39.33		0	7.97	24.93	27.99	32.92	37.21	38.89

## Sheet: Autoaggregation speed MIC
	Hp 1CML C+								Hp 1CML MIC CLR								Hp 1CML MIC MTZ								Hp 1CML MIC LEV
	autoaggregation [%]								autoaggregation [%]								autoaggregation [%]								autoaggregation [%]
	0 min.	10 min.	20 min.	30 min.	40 min.	50 min.	60 min.		0 min.	10 min.	20 min.	30 min.	40 min.	50 min.	60 min.		0 min.	10 min.	20 min.	30 min.	40 min.	50 min.	60 min.		0 min.	10 min.	20 min.	30 min.	40 min.	50 min.	60 min.
	0	0.76	3.08	4.93	8.52	12	16.02		0	1.12	1.82	3.03	5.92	9.59	11.48		0	1.51	3.46	5.18	6.85	8.71	21.13		0	0.9	5	12.35	14.2	16.87	18.6
	0	1.21	3.25	5.96	9.37	12.85	16.56		0	1.34	2.54	3.52	5.91	9.46	10.65		0	1.6	4.21	6.26	6.91	9.89	20.33		0	0.99	5.58	11.05	13.1	16.96	17.99
	0	1.54	3.52	5.4	8.21	12.76	16.38		0	0.99	2.72	4.01	6.1	9.65	10.84		0	1.47	4.79	5.98	6.92	9.34	22.12		0	0.58	3.99	10.87	13.16	14.62	16.78
	0	1.96	3.89	6.46	9.65	13.17	17.86		0	1.54	2.84	4.11	5.77	8.96	11.61		0	2.01	5.37	6.83	7.04	10.18	20.88		0	1.17	5.63	11.47	13.45	15.71	18.4
	0	1.83	4.85	6.14	8.88	12.82	16.81		0	1.31	2.33	4.02	6.09	9.05	11.75		0	1.7	5.55	6.23	8.29	10.42	21.97		0	0.84	5.61	10.92	13.46	16.6	18.81
	0	1.9	4.45	6.42	10.02	12.99	17.19		0	1.19	2.85	4.18	6.26	9.09	11.53		0	2.03	4.18	6.45	7.74	9.38	20.55		0	1.04	4.15	11.33	12.83	15.05	18
	0	1.53	4.21	6.46	9.34	12.65	17.51		0	1.79	2.58	4.38	5.56	8.77	10.2		0	2.09	4.88	6.21	7.9	9.04	20.48		0	1.43	4.88	11.9	14.82	15.83	18.98
	0	1.82	4.98	6.95	10.57	13.75	17.21		0	1.94	3.19	3.88	6.21	8.94	11.12		0	2.18	5.18	7.06	8.19	10.96	21.94		0	0.93	4.91	11.24	13.92	16.79	17.93
	0	1.68	4.44	6.92	10.85	13.3	17.52		0	1.49	2.89	4.24	6.43	9	10.68		0	1.64	5.23	6.64	8.32	10.68	20.67		0	1.19	4.8	11.19	13.35	16.24	18.73
	Hp 2CML C+								Hp 2CML MIC CLR								Hp 2CML MIC MTZ								Hp 2CML MIC LEV
	autoaggregation [%]								autoaggregation [%]								autoaggregation [%]								autoaggregation [%]
	0 min.	10 min.	20 min.	30 min.	40 min.	50 min.	60 min.		0 min.	10 min.	20 min.	30 min.	40 min.	50 min.	60 min.		0 min.	10 min.	20 min.	30 min.	40 min.	50 min.	60 min.		0 min.	10 min.	20 min.	30 min.	40 min.	50 min.	60 min.
	0	7.15	14.02	25.13	30.18	33.16	38.07		0	2.26	5.44	8.2	9.54	12.55	14.46		0	11.54	14.74	19.96	25.63	29.61	36.87		0	8.42	14.65	20.11	30.44	32.67	38.02
	0	5.96	12.76	22.08	30.97	32.36	37.64		0	2.2	4.86	7.99	10.23	12.06	15.19		0	9.02	15.49	20.88	25.42	30.9	36.93		0	7.74	14.62	22.22	27.51	32	38.79
	0	5.12	12.22	22.54	27.98	34.13	36.69		0	2.3	5.02	9.11	12.95	14.8	17.07		0	10.59	15.47	22.41	26.95	30.83	36.6		0	9.11	18.39	23.79	29.32	31.95	36.85
	0	7.5	14.84	23.76	30.82	34.36	37.63		0	2.18	4.55	9.56	10.54	12.33	14.2		0	9.69	15.97	22.85	28.28	31.62	36.51		0	7.61	15.12	22.43	29.58	31.95	40.52
	0	5.82	12.62	21.69	29.01	33.73	37.13		0	2.75	5.2	9.42	12.22	14.89	16.07		0	10.88	14.68	24.01	28.72	33.5	36.46		0	8.66	15.76	22.19	26.26	32.85	37.6
	0	6.32	14.96	23.12	29.31	33.74	38.57		0	1.98	3.79	8.6	9.88	12.47	14.75		0	10.06	15.63	23.32	26.69	32.82	35.12		0	9.21	19.42	25.58	30.4	34.09	40.6
	0	8.19	12.64	25.04	30.9	33.42	37.77		0	2.07	5.85	10.05	12.93	14.09	15.11		0	9.25	14.43	20.57	25.91	32.7	36.89		0	9.32	16.33	21.55	28.49	33.8	40.26
	0	7.63	12.83	20.88	28.71	33.64	35.86		0	1.99	4.89	8.45	12.37	13.31	15.26		0	11.1	14.04	23.33	28.98	32.97	36.31		0	8.98	15.86	24.5	29.34	34.61	40.91
	0	6.99	13.65	21.93	29.26	31.98	37.13		0	2.66	5.13	9.46	12.21	13.91	15.23		0	10.62	16.17	23.32	27.54	30.77	35.38		0	10.78	16.47	22.79	31.63	32.86	37.39
	Hp 3CML C+								Hp 3CML MIC CLR								Hp 3CML MIC MTZ								Hp 3CML MIC LEV
	autoaggregation [%]								autoaggregation [%]								autoaggregation [%]								autoaggregation [%]
	0 min.	10 min.	20 min.	30 min.	40 min.	50 min.	60 min.		0 min.	10 min.	20 min.	30 min.	40 min.	50 min.	60 min.		0 min.	10 min.	20 min.	30 min.	40 min.	50 min.	60 min.		0 min.	10 min.	20 min.	30 min.	40 min.	50 min.	60 min.
	0	2.88	7.27	10.64	17.87	24.45	27.29		0	2.87	4.67	7.62	11.68	16.93	19.61		0	2.71	8.2	17.32	24.48	26.95	30.49		0	2.1	5.2	5.87	12.2	21.98	29.42
	0	1.72	6.44	11.2	17.94	24.03	30.36		0	3.11	5.41	9.44	12.57	16.41	22.96		0	2.81	7.77	14.28	21.58	27.32	30.91		0	2.74	4.77	5.71	13.2	22.8	30.13
	0	2.96	7.47	11.97	16.55	24.78	28.95		0	3.33	5.57	8.15	12.1	17.52	22.36		0	2.52	8.07	15.24	20.79	27.31	31.7		0	2.92	4.47	6.17	14.62	24.86	31.35
	0	1.89	7.24	11.41	16.38	22.97	30.05		0	3.15	4.42	8.98	12.83	19.01	21.13		0	2.86	9.88	14.84	20.41	28.4	30.79		0	1.86	6.09	7.31	14.63	25.49	31.34
	0	2.02	7.82	13.68	18.67	25.4	31.8		0	2.03	6.43	7.48	13.04	18.46	20.44		0	2.81	10.02	15.16	24.95	29.17	32.11		0	2.18	5.4	8.84	13.65	28.85	30.94
	0	3.3	8.01	12.51	18.43	25.56	28.85		0	3.84	5.43	9.84	13.81	19.17	20.37		0	2.67	9.18	16.12	22.26	25.6	29.65		0	2.03	6.23	8.72	16.69	27.06	26.64
	0	3.39	7.25	10.29	18.16	26.33	30.82		0	3.4	5	7.79	13.81	16.64	22.79		0	2.12	9.58	14.86	21.38	28.23	29.77		0	2.12	5.86	8.51	14.9	26.72	32.43
	0	1.73	6.58	11.88	15.59	22.75	27.94		0	2.27	4.37	8.23	13.73	15.73	21.51		0	4.09	10.26	16.78	21.06	27.53	32.93		0	3.07	4.9	6.43	16.26	24.95	33.55
	0	3.4	7.72	13.08	18.58	25.28	32.75		0	3.95	6.69	8.28	13.62	17.76	20.89		0	3.54	11.18	17.79	24.18	27.55	31.34		0	2.07	5.04	7.16	14.07	25.19	31

## Sheet: Size distribution of aggregates
	Size of bacterial aggegates	Hp 1CML
		Size distribution of aggregates [%]
		C+	¼× MIC CLR	MIC CLR	¼× MIC MTZ	MIC MTZ	¼× MIC LEV	MIC LEV
	Large (> 1%)	0	0	0	0.0357421	0	0.0361128	0
	Big (1% - 0.5 %)	0.0812866	0.0685878	0	0.0582394	0.0844519	0.0438267	0.0305507
	Medium (0.5% - 0.1%)	0.409647	0.3235	0.108059	0.348525	0.465318	0.495301	0.0919504
	Small (< 0.1 %)	0.509066	0.607912	0.891941	0.557493	0.45023	0.424759	0.877499
	Size of bacterial aggegates	Hp 2CML
		Size distribution of aggregates [%]
		C+	¼× MIC CLR	MIC CLR	¼× MIC MTZ	MIC MTZ	¼× MIC LEV	MIC LEV
	Large (> 1%)	0.0699046	0.0421116	0.0392933	0.126826	0	0.202797	0.0939062
	Big (1% - 0.5 %)	0.0739158	0.0860697	0.0391798	0.101301	0.0747555	0.0606557	0.0728249
	Medium (0.5% - 0.1%)	0.532962	0.544653	0.3444	0.540867	0.220483	0.494113	0.541194
	Small (< 0.1 %)	0.323218	0.327165	0.577126	0.231006	0.704762	0.242434	0.292075
	Size of bacterial aggegates	Hp 3CML
		Size distribution of aggregates [%]
		C+	¼× MIC CLR	MIC CLR	¼× MIC MTZ	MIC MTZ	¼× MIC LEV	MIC LEV
	Large (> 1%)	0.0299327	0	0	0.176694	0.118464	0.212778	0.134504
	Big (1% - 0.5 %)	0.0441302	0.0421458	0.0152283	0.26947	0.260076	0.311563	0.0679326
	Medium (0.5% - 0.1%)	0.282325	0.270827	0.245629	0.445885	0.432883	0.378928	0.449338
	Small (< 0.1 %)	0.643612	0.687027	0.739143	0.107951	0.188576	0.0967315	0.348225

## Sheet: Biofilm development - Bioflux
	Hp 1CML
	biofilm development [%]
	C+	¼× MIC CLR	¼× MIC MTZ	¼× MIC LEV
	7.64	3.31	7.04	6.71
	8.58	2.72	5.24	6
	7.37	4.25	7.02	7.06
	Hp 2CML
	biofilm development [%]
	C+	¼× MIC CLR	¼× MIC MTZ	¼× MIC LEV
	33.6	14.47	26.76	24.17
	39.9	13.62	24.99	31.11
	36.68	12.46	25.57	19.84
	Hp 3CML
	biofilm development [%]
	C+	¼× MIC CLR	¼× MIC MTZ	¼× MIC LEV
	24.65	5.14	12.43	24.3
	20.34	8.96	8.11	12.06
	15.78	6.92	19.16	10.14

[truncated: 3 more sheets: Amount of proteins, Oxidative stress, Membrane fatty acids profile]
